# Supplementary material for: Climate-related factors cause changes in the diversity of fish and invertebrates in subtropical coast of the Gulf of Mexico
Source: Commun Biol. 2019 Nov 1;2:403. doi: 10.1038/s42003-019-0650-9 (PMC6825143; doi:10.1038/s42003-019-0650-9)
Supplement: Supplementary file 3 — Supplementary Data 1 [file 42003_2019_650_MOESM3_ESM.xlsx]

## Sheet: Sabine Lake
YEAR	JAN	FEB	MAR	APR	MAY	JUN	JUL	AUG	SEP	OCT	NOV	DEC
1982	0	0	0	0	0	0	0	0	0	0	0	0
1983	0	0	0	0	0	0	0	0	0	0	0	0
1984	0	0	0	0	0	0	0	0	0	0	0	0
1985	0	0	0	0	0	0	0	0	0	0	0	0
1986	10	10	10	10	10	10	10	10	10	10	10	10
1987	10	10	10	10	10	10	10	10	10	10	10	10
1988	10	10	10	12	12	12	12	12	12	12	12	12
1989	12	12	12	12	12	12	12	12	12	12	12	12
1990	16	16	16	16	16	16	16	16	16	16	16	16
1991	16	16	16	16	16	16	16	16	16	16	16	16
1992	20	20	20	20	20	20	20	20	20	20	20	20
1993	20	20	20	20	20	20	20	20	20	20	20	20
1994	20	20	20	20	20	20	20	20	20	20	20	20
1995	20	20	20	20	20	20	20	20	20	20	20	20
1996	20	20	20	20	20	20	20	20	20	20	20	20
1997	20	20	20	20	20	20	20	20	20	20	20	20
1998	20	20	20	20	20	20	20	20	20	20	20	20
1999	20	20	20	20	20	20	20	20	20	20	20	20
2000	20	20	20	20	20	20	20	20	20	20	20	20
2001	20	20	20	20	20	20	20	20	20	20	20	20
2002	20	20	20	20	20	20	20	20	20	20	20	20
2003	20	20	20	20	20	20	20	20	20	20	20	20
2004	20	20	20	20	20	20	20	20	20	20	20	20
2005	20	20	20	20	20	20	20	20	20	20	20	20
2006	20	20	20	20	20	20	20	20	20	20	20	20
2007	20	20	20	20	20	20	20	20	20	20	20	20
2008	20	20	20	20	20	20	20	20	20	20	20	20
2009	20	20	20	20	20	20	20	20	20	20	20	20
2010	20	20	20	20	20	20	20	20	20	20	20	20
2011	20	20	20	20	20	20	20	20	20	20	20	20
2012	20	20	20	20	20	20	20	20	20	20	20	20
2013	20	20	20	20	20	20	20	20	20	20	20	20
2014	20	20	20	20	20	20	20	20	20	20	20	20
2015	20	20	20	20	20	20	20	20	20	20	20	20
2016	20	20	20	20	20	20	20	20	20	20	20	20

## Sheet: Galveston Bay
YEAR	JAN	FEB	MAR	APR	MAY	JUN	JUL	AUG	SEP	OCT	NOV	DEC
1982	10	10	10	10	10	10	10	10	10	10	10	10
1983	10	10	10	10	10	10	10	10	10	10	10	10
1984	10	10	10	10	10	10	10	10	10	10	10	10
1985	10	10	10	10	10	10	10	10	10	10	10	10
1986	10	10	10	10	10	10	10	10	10	10	10	10
1987	10	10	10	10	10	10	10	10	10	10	10	10
1988	10	10	10	12	12	12	12	12	12	12	12	12
1989	12	12	12	12	12	12	12	12	12	12	12	12
1990	16	16	16	16	16	16	16	16	16	16	16	16
1991	16	16	16	16	16	16	16	16	16	16	16	16
1992	20	20	20	20	20	20	20	20	20	20	20	20
1993	20	20	20	20	20	20	20	20	19	20	20	20
1994	20	20	20	20	20	20	20	20	20	20	20	20
1995	20	20	20	20	20	20	20	20	20	20	20	20
1996	20	20	20	20	20	20	20	20	20	20	20	20
1997	20	20	20	20	20	20	20	20	20	20	20	20
1998	20	20	20	20	20	20	20	20	20	20	20	20
1999	20	20	20	20	20	20	20	20	20	20	20	20
2000	20	20	20	20	20	20	20	20	20	20	20	20
2001	20	20	20	20	20	20	20	20	20	20	20	20
2002	20	20	20	20	20	20	20	20	20	20	20	20
2003	20	20	20	20	20	20	20	20	20	20	20	20
2004	20	20	20	20	20	20	20	20	20	20	20	20
2005	20	20	20	20	20	20	20	20	20	20	20	20
2006	20	20	20	20	20	20	20	20	20	20	20	20
2007	20	20	20	20	20	20	20	20	20	20	20	20
2008	20	20	20	20	20	20	20	20	20	20	20	20
2009	20	20	20	20	20	20	20	20	20	20	20	20
2010	20	20	20	20	20	20	20	20	20	20	20	20
2011	20	20	20	20	20	20	20	20	20	20	20	20
2012	20	20	20	20	20	20	20	20	20	20	20	20
2013	20	20	20	20	20	20	20	20	20	20	20	20
2014	20	20	20	20	20	20	20	20	20	20	20	20
2015	20	20	20	20	20	20	20	20	20	20	20	20
2016	20	20	20	20	20	20	20	20	20	20	20	20

## Sheet: Matagorda Bay
YEAR	JAN	FEB	MAR	APR	MAY	JUN	JUL	AUG	SEP	OCT	NOV	DEC
1982	10	10	10	10	10	10	10	10	10	10	10	10
1983	10	10	10	10	10	10	10	10	10	10	10	10
1984	10	10	10	10	10	10	10	10	10	10	10	10
1985	10	10	10	10	10	10	10	10	10	10	10	10
1986	10	10	10	10	10	10	10	10	10	10	10	10
1987	10	10	10	10	10	10	10	10	10	10	10	10
1988	10	10	10	12	12	12	12	12	12	12	12	12
1989	12	12	12	12	12	12	12	12	12	12	12	12
1990	16	16	16	16	16	16	16	16	16	16	16	16
1991	16	16	16	16	16	16	16	16	16	16	16	16
1992	20	20	20	20	20	20	20	19	20	20	20	20
1993	20	20	20	20	20	20	20	20	20	20	20	20
1994	20	20	20	20	20	20	20	20	20	20	20	20
1995	20	20	20	20	20	20	20	20	20	20	20	20
1996	20	20	20	20	20	20	20	20	20	20	20	20
1997	20	20	20	20	20	20	20	20	20	20	20	20
1998	20	20	20	20	20	20	20	20	20	20	20	20
1999	20	20	20	20	20	20	20	20	20	20	20	20
2000	20	20	20	20	20	20	20	20	20	20	20	20
2001	20	20	20	20	20	20	20	20	20	20	20	20
2002	20	20	20	20	20	20	20	20	20	20	20	20
2003	20	20	20	20	20	20	20	20	20	20	20	20
2004	20	20	20	20	20	20	20	20	20	20	20	20
2005	20	20	20	20	20	20	20	20	20	20	20	20
2006	20	20	20	20	20	20	20	20	20	20	20	20
2007	20	20	20	20	20	20	20	20	20	20	20	20
2008	20	20	20	20	20	20	20	20	20	20	20	20
2009	20	20	20	20	20	20	20	20	20	20	20	20
2010	20	20	20	20	20	20	20	20	20	20	20	20
2011	20	20	20	20	20	20	20	20	20	20	20	20
2012	20	20	20	20	20	20	20	20	20	20	20	20
2013	20	20	20	20	20	20	20	20	20	20	20	20
2014	20	20	20	20	20	20	20	20	20	20	20	20
2015	20	20	20	20	20	20	20	20	20	20	20	20
2016	20	20	20	20	20	20	20	20	20	20	20	20

## Sheet: San Antonio Bay
YEAR	JAN	FEB	MAR	APR	MAY	JUN	JUL	AUG	SEP	OCT	NOV	DEC
1982	10	10	10	10	10	10	10	10	10	10	10	10
1983	10	10	10	10	10	10	10	10	10	10	10	10
1984	10	10	10	10	10	10	10	10	10	10	10	10
1985	10	10	10	10	10	10	10	10	10	10	10	10
1986	10	10	10	10	10	10	10	10	10	10	10	10
1987	10	10	10	10	10	10	10	10	10	10	10	10
1988	10	10	10	12	12	12	12	12	12	12	12	12
1989	12	12	12	12	12	12	12	12	12	12	12	12
1990	16	16	16	16	16	16	16	16	16	16	16	16
1991	16	16	16	16	16	16	16	16	16	16	16	16
1992	20	20	20	20	20	20	20	20	20	20	20	20
1993	20	20	20	20	20	20	20	20	20	20	20	20
1994	20	20	20	20	20	20	20	20	20	20	20	20
1995	20	20	20	20	20	20	20	20	20	20	20	20
1996	20	20	20	20	20	20	20	20	20	20	20	20
1997	20	20	20	20	20	20	20	20	20	20	20	20
1998	20	20	20	20	20	20	20	20	20	20	20	20
1999	20	20	20	20	20	20	20	20	20	20	20	20
2000	20	20	20	20	20	20	20	20	20	20	20	20
2001	20	20	20	20	20	20	20	20	20	20	20	20
2002	20	20	20	20	20	20	20	20	20	20	20	20
2003	20	20	20	20	20	20	20	20	20	20	20	20
2004	20	20	20	20	20	20	20	20	20	20	20	20
2005	20	20	20	20	20	20	20	20	20	20	20	20
2006	20	20	20	20	20	20	20	20	20	20	20	20
2007	20	20	20	20	20	20	20	20	20	20	20	20
2008	20	20	20	20	20	20	20	20	20	20	20	20
2009	20	20	20	20	20	20	20	20	20	20	20	20
2010	20	20	20	20	20	20	20	20	20	20	20	20
2011	20	20	20	20	20	20	20	20	20	20	20	20
2012	20	20	20	20	20	20	20	20	20	20	20	20
2013	20	20	20	20	20	20	20	20	20	20	20	20
2014	20	20	20	20	20	20	20	20	20	20	20	20
2015	20	20	20	20	20	20	20	20	20	20	20	20
2016	20	20	20	20	20	20	20	20	20	20	20	20

## Sheet: Aransas Bay
YEAR	JAN	FEB	MAR	APR	MAY	JUN	JUL	AUG	SEP	OCT	NOV	DEC
1982	10	10	10	10	10	10	10	10	10	10	10	10
1983	10	10	10	10	10	10	10	10	10	10	10	10
1984	10	10	10	10	10	10	10	10	10	10	10	10
1985	10	10	10	10	10	10	10	10	10	10	10	10
1986	10	10	10	10	10	10	10	10	10	10	10	10
1987	10	10	10	10	10	10	10	10	10	10	10	10
1988	10	10	10	12	12	12	12	12	12	12	12	12
1989	12	12	12	12	12	12	12	12	12	12	12	12
1990	16	16	16	16	16	16	16	16	16	16	16	16
1991	16	16	16	16	16	16	16	16	16	16	16	16
1992	20	20	20	20	20	20	20	20	20	20	20	20
1993	20	20	20	20	20	20	20	20	20	20	20	20
1994	20	20	20	20	20	20	20	20	20	20	20	20
1995	20	20	20	20	20	20	20	20	20	20	20	20
1996	20	20	20	20	20	20	20	20	20	20	20	20
1997	20	20	20	20	20	20	20	20	20	20	20	20
1998	20	20	20	20	20	20	20	20	20	20	20	20
1999	20	20	20	20	20	20	20	20	20	20	20	20
2000	20	20	20	20	20	20	20	20	20	20	20	20
2001	20	20	20	20	20	20	20	20	20	20	20	20
2002	20	20	20	20	20	20	20	20	20	20	20	20
2003	20	20	20	20	20	20	20	20	20	20	20	20
2004	20	20	20	20	20	20	20	20	20	20	20	20
2005	20	20	20	20	20	20	20	20	20	20	20	20
2006	20	20	20	20	20	20	20	20	20	20	20	20
2007	20	20	20	20	20	20	20	20	20	20	20	20
2008	20	20	20	20	20	20	20	20	20	20	20	20
2009	20	20	20	20	20	20	20	20	20	20	20	20
2010	20	20	20	20	20	20	20	20	20	20	20	20
2011	20	20	20	20	20	20	20	20	20	20	20	20
2012	20	20	20	20	20	20	20	20	20	20	20	20
2013	20	20	20	20	20	20	20	20	20	20	20	20
2014	20	20	20	20	20	20	20	20	20	20	20	20
2015	20	20	20	20	20	20	20	20	20	20	20	20
2016	20	20	20	20	20	20	20	20	20	20	20	20

## Sheet: Corpus Chiristi Bay
YEAR	JAN	FEB	MAR	APR	MAY	JUN	JUL	AUG	SEP	OCT	NOV	DEC
1982	10	10	10	10	10	10	10	10	10	10	10	10
1983	10	10	10	10	10	10	10	10	10	10	10	10
1984	10	10	10	10	10	10	10	10	10	10	10	10
1985	10	10	10	10	10	10	10	10	10	10	10	10
1986	10	10	10	10	10	10	10	10	10	10	10	10
1987	10	10	10	10	10	10	10	10	10	10	10	10
1988	10	10	10	12	12	12	12	12	12	12	12	12
1989	12	12	12	12	12	12	12	12	12	12	12	12
1990	16	16	16	16	16	16	16	16	16	16	16	16
1991	16	16	16	16	16	16	16	16	16	16	16	16
1992	20	20	20	20	20	20	20	20	20	20	20	20
1993	20	20	20	20	20	20	20	20	20	20	20	20
1994	20	20	20	20	20	20	20	20	20	20	20	20
1995	20	20	20	20	20	20	20	20	20	20	20	20
1996	20	20	20	20	20	20	20	20	20	20	20	20
1997	20	20	20	20	20	20	20	20	20	20	20	20
1998	20	20	20	20	20	20	20	20	20	20	20	20
1999	20	20	20	20	20	20	20	20	20	20	20	20
2000	20	20	20	20	20	20	20	20	20	20	20	20
2001	20	20	20	20	20	20	20	20	20	20	20	20
2002	20	20	20	20	20	20	20	20	20	20	20	20
2003	20	20	20	20	20	20	20	20	20	20	20	20
2004	20	20	20	20	20	20	20	20	20	20	20	20
2005	20	20	20	20	20	20	20	20	20	20	20	20
2006	20	20	20	20	20	20	20	20	20	20	20	20
2007	20	20	20	20	20	20	20	20	20	20	20	20
2008	20	20	20	20	20	20	20	20	20	20	20	20
2009	20	20	20	20	20	20	20	20	20	20	20	20
2010	20	20	20	20	20	20	20	20	20	20	20	20
2011	20	20	20	20	20	20	20	20	20	20	20	20
2012	20	20	20	20	20	20	20	20	20	20	20	20
2013	20	20	20	20	20	20	20	20	20	20	20	20
2014	20	20	20	20	20	20	20	20	20	20	20	20
2015	20	20	20	20	20	20	20	20	20	20	20	20
2016	20	20	20	20	20	20	20	20	20	20	20	20

## Sheet: Upper Laguna Madre
YEAR	JAN	FEB	MAR	APR	MAY	JUN	JUL	AUG	SEP	OCT	NOV	DEC
1982	10	10	10	10	10	10	10	10	10	10	10	10
1983	10	10	10	10	10	10	10	10	10	10	10	10
1984	10	10	10	10	10	10	10	10	10	10	10	10
1985	10	10	10	10	10	10	10	10	10	10	10	10
1986	10	10	10	10	10	10	10	10	10	10	10	10
1987	10	10	10	10	10	10	10	10	10	10	10	10
1988	10	10	10	12	12	12	12	12	12	12	12	12
1989	12	12	12	12	12	12	12	12	12	12	12	12
1990	16	16	16	16	16	16	16	16	16	16	16	16
1991	16	16	16	16	16	16	16	16	16	16	16	16
1992	20	20	20	20	20	20	20	20	20	20	20	20
1993	20	20	20	20	20	20	20	20	20	20	20	20
1994	20	20	20	20	20	20	20	20	20	20	20	20
1995	20	20	20	20	20	20	20	20	20	20	20	20
1996	20	20	20	20	20	20	20	20	20	20	20	20
1997	20	20	20	20	20	20	20	20	20	20	20	20
1998	20	20	20	20	20	20	20	20	20	20	20	20
1999	20	20	20	20	20	20	20	20	20	20	20	20
2000	20	20	20	20	20	20	20	20	20	20	20	20
2001	20	20	20	20	20	20	20	20	20	20	20	20
2002	20	20	20	20	20	20	20	20	20	20	20	20
2003	20	20	20	20	20	20	20	20	20	20	20	20
2004	20	20	20	20	20	20	20	20	20	20	20	20
2005	20	20	20	20	20	20	20	20	20	20	20	20
2006	20	20	20	20	20	20	20	20	20	20	20	20
2007	20	20	20	20	20	20	20	20	20	20	20	20
2008	20	20	20	20	20	20	20	20	20	20	20	20
2009	20	20	20	20	20	20	20	20	20	20	20	20
2010	20	20	20	20	20	20	20	20	20	20	20	20
2011	20	20	20	20	20	20	20	20	20	20	20	20
2012	20	20	20	20	20	20	20	20	20	20	20	20
2013	20	20	20	20	20	20	20	20	20	20	20	20
2014	20	20	20	20	20	20	20	20	20	20	20	20
2015	20	20	20	20	20	20	20	20	20	20	20	20
2016	20	20	20	20	20	20	20	20	20	20	20	20

## Sheet: Lower Laguna Madre
YEAR	JAN	FEB	MAR	APR	MAY	JUN	JUL	AUG	SEP	OCT	NOV	DEC
1982	10	10	10	10	10	10	10	10	10	10	10	10
1983	10	10	10	10	10	10	10	10	10	10	10	10
1984	10	10	10	10	10	10	10	10	10	10	10	10
1985	10	10	10	10	10	10	10	10	10	10	10	10
1986	10	10	10	10	10	10	10	10	10	10	10	10
1987	10	10	10	10	10	10	10	10	10	10	10	10
1988	10	10	10	12	12	12	12	12	12	12	12	12
1989	12	12	12	12	12	12	12	12	12	12	12	12
1990	16	16	16	16	16	16	16	16	16	16	16	16
1991	16	16	16	16	16	16	16	16	16	16	16	16
1992	20	20	20	20	20	20	20	20	20	20	18	20
1993	20	20	20	20	20	20	20	20	20	20	20	20
1994	20	20	20	20	20	20	20	20	20	20	20	20
1995	20	20	20	20	20	20	20	20	20	20	20	20
1996	20	20	20	20	20	20	20	20	20	20	20	20
1997	20	20	20	20	20	20	20	20	20	20	20	20
1998	20	20	20	20	20	20	20	20	20	20	20	20
1999	20	20	20	20	20	20	20	20	20	20	20	20
2000	20	20	20	20	20	20	20	20	20	20	20	20
2001	20	20	20	20	20	20	20	20	20	20	20	20
2002	20	20	20	20	20	20	20	20	20	20	20	20
2003	20	20	20	20	20	20	20	20	20	20	20	20
2004	20	20	20	20	20	20	20	20	20	20	20	20
2005	20	20	20	20	20	20	20	20	20	20	20	20
2006	20	20	20	20	20	20	20	20	20	20	20	20
2007	20	20	20	20	20	20	20	20	20	20	20	20
2008	20	20	20	20	20	20	20	20	20	20	20	20
2009	20	20	20	20	20	20	20	20	20	20	20	20
2010	20	20	20	20	20	20	20	20	20	20	20	20
2011	20	20	20	20	20	20	20	20	20	20	20	20
2012	20	20	20	20	20	20	20	20	20	20	20	20
2013	20	20	20	20	20	20	20	20	20	20	20	20
2014	20	20	20	20	20	20	20	20	20	20	20	20
2015	20	20	20	20	20	20	20	20	20	20	20	20
2016	20	20	20	20	20	20	20	20	20	20	20	20
