# Supplementary material for: Climate-related factors cause changes in the diversity of fish and invertebrates in subtropical coast of the Gulf of Mexico
Source: Commun Biol. 2019 Nov 1;2:403. doi: 10.1038/s42003-019-0650-9 (PMC6825143; doi:10.1038/s42003-019-0650-9)
Supplement: Supplementary file 4 — Supplementary Data 2 [file 42003_2019_650_MOESM4_ESM.xlsx]

## Sheet: fish_estimates
	Year	shan_est	low95	up95	se	Bay
1	1986	18.35	17.603	19.734	0.706	Sabine Lake
2	1987	19.031	17.822	21.113	1.062	Sabine Lake
3	1988	22.791	21.254	24.879	1.065	Sabine Lake
4	1989	20.741	19.272	22.879	1.091	Sabine Lake
5	1990	23.416	22.284	25.527	1.077	Sabine Lake
6	1991	20.979	19.442	23.253	1.16	Sabine Lake
7	1992	19.97	18.882	21.864	0.966	Sabine Lake
8	1993	19.139	18.506	20.525	0.707	Sabine Lake
9	1994	16.499	15.99	17.752	0.639	Sabine Lake
10	1995	22.179	21.445	23.657	0.754	Sabine Lake
11	1996	23.368	22.689	24.837	0.75	Sabine Lake
12	1997	21.97	21.171	23.524	0.793	Sabine Lake
13	1998	20.303	19.465	21.795	0.761	Sabine Lake
14	1999	21.171	20.457	22.702	0.781	Sabine Lake
15	2000	30.28	29.175	32.218	0.989	Sabine Lake
16	2001	23.894	23.047	25.374	0.755	Sabine Lake
17	2002	23.486	22.419	25.187	0.868	Sabine Lake
18	2003	26.136	24.963	28.116	1.01	Sabine Lake
19	2004	26.451	25.012	28.52	1.055	Sabine Lake
20	2005	25.642	24.932	27.08	0.734	Sabine Lake
21	2006	21.992	21.326	23.393	0.715	Sabine Lake
22	2007	24.536	23.541	26.301	0.901	Sabine Lake
23	2008	22.471	21.825	24.061	0.811	Sabine Lake
24	2009	20.652	19.83	22.059	0.718	Sabine Lake
25	2010	24.995	23.671	26.996	1.021	Sabine Lake
26	2011	21.705	21.045	23.114	0.719	Sabine Lake
27	2012	22.988	22.165	24.409	0.725	Sabine Lake
28	2013	25.124	24.267	26.823	0.867	Sabine Lake
29	2014	24.057	23.389	25.56	0.767	Sabine Lake
30	2015	26.906	25.758	28.65	0.89	Sabine Lake
31	2016	25.269	24.511	26.933	0.849	Sabine Lake
32	1986	29.687	26.582	33.216	1.801	Galveston Bay
33	1987	31.341	30.068	33.272	0.985	Galveston Bay
34	1988	26.75	25.202	28.771	1.031	Galveston Bay
35	1989	31.359	29.848	33.664	1.176	Galveston Bay
36	1990	29.704	28.474	31.43	0.881	Galveston Bay
37	1991	30.921	30.003	32.627	0.87	Galveston Bay
38	1992	29.955	29.06	31.571	0.825	Galveston Bay
39	1993	31.291	30.256	33.003	0.874	Galveston Bay
40	1994	30.166	28.983	31.952	0.912	Galveston Bay
41	1995	32.162	30.957	34.164	1.021	Galveston Bay
42	1996	27.185	26.354	28.723	0.785	Galveston Bay
43	1997	32.875	31.69	34.669	0.916	Galveston Bay
44	1998	29.065	28.087	30.704	0.836	Galveston Bay
45	1999	28.133	27.328	29.664	0.781	Galveston Bay
46	2000	31.895	30.615	33.754	0.949	Galveston Bay
47	2001	26.663	25.735	28.14	0.754	Galveston Bay
48	2002	31.779	30.501	33.671	0.965	Galveston Bay
49	2003	30.139	28.981	31.917	0.908	Galveston Bay
50	2004	33.4	32.16	35.485	1.064	Galveston Bay
51	2005	33.078	32.114	34.854	0.906	Galveston Bay
52	2006	31.669	30.579	33.241	0.802	Galveston Bay
53	2007	30.472	29.159	32.381	0.974	Galveston Bay
54	2008	33.571	32.406	35.375	0.92	Galveston Bay
55	2009	32.181	30.836	34.249	1.055	Galveston Bay
56	2010	32.589	31.788	34.103	0.773	Galveston Bay
57	2011	29.137	28.003	30.927	0.913	Galveston Bay
58	2012	33.255	32.263	34.93	0.855	Galveston Bay
59	2013	32.41	31.436	34.213	0.92	Galveston Bay
60	2014	30.915	29.904	32.59	0.855	Galveston Bay
61	2015	32.615	31.391	34.484	0.954	Galveston Bay
62	2016	30.595	29.616	32.17	0.804	Galveston Bay
63	1986	29.07	27.327	31.406	1.192	Matagorda Bay
64	1987	31.112	29.65	33.107	1.018	Matagorda Bay
65	1988	27.905	26.458	30.008	1.073	Matagorda Bay
66	1989	31.046	29.419	33.297	1.149	Matagorda Bay
67	1990	31.488	30.264	33.453	1.003	Matagorda Bay
68	1991	30.682	29.598	32.208	0.778	Matagorda Bay
69	1992	27.123	26.227	28.56	0.733	Matagorda Bay
70	1993	29.841	28.958	31.602	0.899	Matagorda Bay
71	1994	32.08	30.953	33.818	0.887	Matagorda Bay
72	1995	32.776	31.853	34.552	0.906	Matagorda Bay
73	1996	29.703	28.731	31.48	0.907	Matagorda Bay
74	1997	28.408	27.308	30.109	0.868	Matagorda Bay
75	1998	29.28	28.22	31.116	0.936	Matagorda Bay
76	1999	32.412	31.267	34.133	0.878	Matagorda Bay
77	2000	31.999	30.604	33.892	0.966	Matagorda Bay
78	2001	27.366	26.71	28.671	0.666	Matagorda Bay
79	2002	30.57	29.289	32.699	1.086	Matagorda Bay
80	2003	29.835	28.784	31.548	0.874	Matagorda Bay
81	2004	29.541	28.236	31.384	0.941	Matagorda Bay
82	2005	33.026	31.737	35.135	1.076	Matagorda Bay
83	2006	30.429	28.954	32.559	1.087	Matagorda Bay
84	2007	29.512	28.163	31.419	0.973	Matagorda Bay
85	2008	29.652	28.459	31.547	0.967	Matagorda Bay
86	2009	30.387	28.824	32.555	1.106	Matagorda Bay
87	2010	32.064	30.387	34.386	1.185	Matagorda Bay
88	2011	28.627	26.767	31.28	1.353	Matagorda Bay
89	2012	31.282	29.892	33.543	1.154	Matagorda Bay
90	2013	31.093	29.775	33.307	1.129	Matagorda Bay
91	2014	30.128	28.855	32.238	1.076	Matagorda Bay
92	2015	31.05	29.338	33.243	1.119	Matagorda Bay
93	2016	32.842	31.311	34.839	1.019	Matagorda Bay
94	1986	22.67	21.533	24.497	0.932	San Antonio Bay
95	1987	23.032	20.84	25.731	1.377	San Antonio Bay
96	1988	21.741	20.025	24.418	1.366	San Antonio Bay
97	1989	29.53	27.46	32.068	1.295	San Antonio Bay
98	1990	24.05	23.074	25.797	0.892	San Antonio Bay
99	1991	28.886	27.893	30.608	0.879	San Antonio Bay
100	1992	30.703	29.661	32.4	0.866	San Antonio Bay
101	1993	32.706	31.22	34.79	1.064	San Antonio Bay
102	1994	31.642	30.2	33.832	1.118	San Antonio Bay
103	1995	32.448	31.245	34.247	0.918	San Antonio Bay
104	1996	29.281	28.058	31.325	1.043	San Antonio Bay
105	1997	31.501	30.125	33.531	1.036	San Antonio Bay
106	1998	28.273	27.308	30.064	0.914	San Antonio Bay
107	1999	29.988	28.796	31.784	0.917	San Antonio Bay
108	2000	29.34	28.221	31.323	1.012	San Antonio Bay
109	2001	28.933	27.969	30.634	0.868	San Antonio Bay
110	2002	29.214	28.407	30.772	0.795	San Antonio Bay
111	2003	27.328	26.449	29.066	0.887	San Antonio Bay
112	2004	29.531	28.64	31.217	0.86	San Antonio Bay
113	2005	30.127	28.731	31.862	0.885	San Antonio Bay
114	2006	29.403	28.263	31.271	0.953	San Antonio Bay
115	2007	28.843	27.866	30.64	0.917	San Antonio Bay
116	2008	31.84	30.558	33.897	1.05	San Antonio Bay
117	2009	29.157	27.787	30.999	0.94	San Antonio Bay
118	2010	30.073	29.014	31.818	0.89	San Antonio Bay
119	2011	30.165	28.904	31.99	0.931	San Antonio Bay
120	2012	29.141	28.05	30.807	0.85	San Antonio Bay
121	2013	28.474	27.388	30.368	0.966	San Antonio Bay
122	2014	31.447	30.373	33.242	0.916	San Antonio Bay
123	2015	33.199	32.169	34.794	0.814	San Antonio Bay
124	2016	32.573	31.406	34.44	0.952	San Antonio Bay
125	1986	20.627	19.837	22.262	0.834	Aransas Bay
126	1987	22.204	20.29	24.581	1.212	Aransas Bay
127	1988	24.619	23.524	26.275	0.845	Aransas Bay
128	1989	26.152	24.99	28.125	1.006	Aransas Bay
129	1990	23.6	22.867	25.144	0.788	Aransas Bay
130	1991	23.829	23.089	25.273	0.737	Aransas Bay
131	1992	22.976	22.322	24.281	0.666	Aransas Bay
132	1993	23.617	22.892	24.849	0.628	Aransas Bay
133	1994	26.421	25.658	27.774	0.691	Aransas Bay
134	1995	29.223	28.379	30.642	0.724	Aransas Bay
135	1996	22.293	21.693	23.673	0.704	Aransas Bay
136	1997	24.064	23.395	25.444	0.704	Aransas Bay
137	1998	23.316	22.615	24.806	0.76	Aransas Bay
138	1999	22.909	22.149	24.347	0.734	Aransas Bay
139	2000	24.473	23.729	25.823	0.689	Aransas Bay
140	2001	21.912	21.276	23.164	0.638	Aransas Bay
141	2002	24.749	23.778	26.355	0.82	Aransas Bay
142	2003	23.997	23.099	25.565	0.8	Aransas Bay
143	2004	27.414	26.164	29.342	0.984	Aransas Bay
144	2005	24.556	23.821	25.92	0.696	Aransas Bay
145	2006	23.886	23.126	25.287	0.715	Aransas Bay
146	2007	25.491	24.49	27.145	0.844	Aransas Bay
147	2008	29.383	28.498	31.062	0.857	Aransas Bay
148	2009	28.589	27.604	30.17	0.806	Aransas Bay
149	2010	31.031	29.779	32.816	0.911	Aransas Bay
150	2011	29.575	28.569	31.233	0.846	Aransas Bay
151	2012	31.526	30.639	33.265	0.887	Aransas Bay
152	2013	32.182	30.982	34.125	0.991	Aransas Bay
153	2014	29.379	28.621	30.877	0.764	Aransas Bay
154	2015	33.096	32.092	34.954	0.948	Aransas Bay
155	2016	30.721	29.454	32.66	0.99	Aransas Bay
156	1986	19.742	18.512	21.858	1.08	Corpus Christi Bay
157	1987	23.389	21.304	26.084	1.375	Corpus Christi Bay
158	1988	24.229	22.949	26.418	1.117	Corpus Christi Bay
159	1989	25.616	23.952	28.056	1.245	Corpus Christi Bay
160	1990	24.675	23.786	26.326	0.842	Corpus Christi Bay
161	1991	26.174	25.06	28.048	0.956	Corpus Christi Bay
162	1992	30.017	28.755	31.779	0.899	Corpus Christi Bay
163	1993	29.8	28.239	32.026	1.136	Corpus Christi Bay
164	1994	26.311	25.317	28.097	0.911	Corpus Christi Bay
165	1995	27.704	26.642	29.434	0.883	Corpus Christi Bay
166	1996	20.049	19.329	21.656	0.82	Corpus Christi Bay
167	1997	24.069	23.051	25.685	0.825	Corpus Christi Bay
168	1998	20.27	19.799	21.466	0.61	Corpus Christi Bay
169	1999	25.577	24.751	27.354	0.907	Corpus Christi Bay
170	2000	26.163	24.778	28.176	1.027	Corpus Christi Bay
171	2001	23.464	22.714	25.025	0.796	Corpus Christi Bay
172	2002	26.05	25.021	27.721	0.853	Corpus Christi Bay
173	2003	27.523	26.526	29.144	0.827	Corpus Christi Bay
174	2004	27.185	26.311	28.759	0.803	Corpus Christi Bay
175	2005	28.172	27.095	29.784	0.822	Corpus Christi Bay
176	2006	26.325	25.204	28.156	0.934	Corpus Christi Bay
177	2007	26.38	25.519	28.027	0.84	Corpus Christi Bay
178	2008	28.892	27.567	30.8	0.974	Corpus Christi Bay
179	2009	29.531	28.197	31.565	1.037	Corpus Christi Bay
180	2010	24.075	23.09	25.759	0.859	Corpus Christi Bay
181	2011	26.586	25.474	28.474	0.964	Corpus Christi Bay
182	2012	24.817	24.026	26.399	0.807	Corpus Christi Bay
183	2013	27.312	26.041	29.208	0.967	Corpus Christi Bay
184	2014	24.116	23.286	25.638	0.776	Corpus Christi Bay
185	2015	28.417	27.291	30.264	0.942	Corpus Christi Bay
186	2016	31.377	29.175	33.721	1.196	Corpus Christi Bay
187	1986	15.242	14.352	16.839	0.815	Upper Laguna Madre
188	1987	14.237	13.629	15.708	0.751	Upper Laguna Madre
189	1988	17.114	16.273	18.571	0.744	Upper Laguna Madre
190	1989	15.666	15.134	16.826	0.592	Upper Laguna Madre
191	1990	14.527	14.278	15.297	0.393	Upper Laguna Madre
192	1991	18.191	17.482	19.374	0.604	Upper Laguna Madre
193	1992	18.446	18.122	19.324	0.448	Upper Laguna Madre
194	1993	17.624	17.157	18.547	0.471	Upper Laguna Madre
195	1994	17.35	17.014	18.23	0.449	Upper Laguna Madre
196	1995	19.467	19.04	20.472	0.513	Upper Laguna Madre
197	1996	17.262	16.974	18.121	0.438	Upper Laguna Madre
198	1997	16.212	15.914	17.071	0.438	Upper Laguna Madre
199	1998	20.05	19.442	21.247	0.611	Upper Laguna Madre
200	1999	21.72	21.245	22.907	0.606	Upper Laguna Madre
201	2000	19.838	19.049	21.103	0.645	Upper Laguna Madre
202	2001	15.075	14.749	15.932	0.437	Upper Laguna Madre
203	2002	17.796	17.179	19.055	0.642	Upper Laguna Madre
204	2003	19.438	18.77	20.726	0.657	Upper Laguna Madre
205	2004	20.362	19.63	21.781	0.724	Upper Laguna Madre
206	2005	20.68	20.157	21.816	0.58	Upper Laguna Madre
207	2006	19.525	19.064	20.581	0.539	Upper Laguna Madre
208	2007	20.792	20.358	21.896	0.563	Upper Laguna Madre
209	2008	24.03	23.385	25.374	0.686	Upper Laguna Madre
210	2009	22.382	21.729	23.697	0.671	Upper Laguna Madre
211	2010	22.839	22.061	24.114	0.65	Upper Laguna Madre
212	2011	22.347	21.85	23.459	0.568	Upper Laguna Madre
213	2012	20.92	20.476	22.04	0.571	Upper Laguna Madre
214	2013	21.051	20.609	22.164	0.568	Upper Laguna Madre
215	2014	20.488	19.94	21.797	0.668	Upper Laguna Madre
216	2015	24.803	24.217	26.185	0.705	Upper Laguna Madre
217	2016	27.469	26.695	28.979	0.771	Upper Laguna Madre
218	1986	22.147	20.689	24.283	1.09	Lower Laguna Madre
219	1987	20.567	19.113	22.509	0.991	Lower Laguna Madre
220	1988	23.102	21.599	25.331	1.137	Lower Laguna Madre
221	1989	24.255	22.474	26.88	1.339	Lower Laguna Madre
222	1990	21.368	20.556	22.938	0.801	Lower Laguna Madre
223	1991	22.028	21.142	23.667	0.836	Lower Laguna Madre
224	1992	23.284	22.44	24.626	0.685	Lower Laguna Madre
225	1993	25.172	24.161	26.868	0.865	Lower Laguna Madre
226	1994	24.389	23.513	26.14	0.893	Lower Laguna Madre
227	1995	26.561	25.697	28.214	0.843	Lower Laguna Madre
228	1996	24.023	23.062	25.667	0.839	Lower Laguna Madre
229	1997	24.298	23.419	25.881	0.808	Lower Laguna Madre
230	1998	24.518	23.503	26.244	0.881	Lower Laguna Madre
231	1999	24.755	23.458	26.64	0.962	Lower Laguna Madre
232	2000	29.063	27.692	31.246	1.114	Lower Laguna Madre
233	2001	19.639	18.899	20.976	0.682	Lower Laguna Madre
234	2002	21.049	20.267	22.471	0.726	Lower Laguna Madre
235	2003	20.229	19.379	21.675	0.738	Lower Laguna Madre
236	2004	22.186	21.312	23.67	0.757	Lower Laguna Madre
237	2005	24.276	23.341	25.984	0.871	Lower Laguna Madre
238	2006	21.604	20.831	23.112	0.769	Lower Laguna Madre
239	2007	21.702	20.947	23.088	0.707	Lower Laguna Madre
240	2008	25.571	24.362	27.501	0.985	Lower Laguna Madre
241	2009	25.099	24.031	26.739	0.837	Lower Laguna Madre
242	2010	30.3	28.938	32.291	1.016	Lower Laguna Madre
243	2011	32.948	31.563	34.93	1.011	Lower Laguna Madre
244	2012	32.056	30.479	34.324	1.157	Lower Laguna Madre
245	2013	29.077	27.914	31.027	0.995	Lower Laguna Madre
246	2014	32.339	30.753	34.397	1.05	Lower Laguna Madre
247	2015	29.904	28.72	31.739	0.936	Lower Laguna Madre
248	2016	31.767	30.413	33.672	0.972	Lower Laguna Madre
