# Supplementary material for: Climate-related factors cause changes in the diversity of fish and invertebrates in subtropical coast of the Gulf of Mexico
Source: Commun Biol. 2019 Nov 1;2:403. doi: 10.1038/s42003-019-0650-9 (PMC6825143; doi:10.1038/s42003-019-0650-9)
Supplement: Supplementary file 5 — Supplementary Data 3 [file 42003_2019_650_MOESM5_ESM.xlsx]

## Sheet: invert_estimates
	Year	shan_est	low95	up95	se	Bay
1	1986	3.812	3.767	4.095	0.144	Sabine Lake
2	1987	4.929	4.678	5.781	0.435	Sabine Lake
3	1988	5.991	5.835	6.607	0.314	Sabine Lake
4	1989	4.534	4.411	5.098	0.288	Sabine Lake
5	1990	3.916	3.836	4.3	0.196	Sabine Lake
6	1991	3.591	3.47	4.046	0.232	Sabine Lake
7	1992	3.102	3.061	3.371	0.137	Sabine Lake
8	1993	3.281	3.259	3.504	0.114	Sabine Lake
9	1994	3.549	3.515	3.846	0.152	Sabine Lake
10	1995	4.867	4.759	5.29	0.216	Sabine Lake
11	1996	6.888	6.569	7.541	0.333	Sabine Lake
12	1997	5.292	5.215	5.763	0.24	Sabine Lake
13	1998	6.811	6.662	7.489	0.346	Sabine Lake
14	1999	6.332	6.192	6.872	0.276	Sabine Lake
15	2000	8.313	8.046	9.082	0.393	Sabine Lake
16	2001	6.063	5.842	6.8	0.376	Sabine Lake
17	2002	6.419	6.164	7.243	0.42	Sabine Lake
18	2003	6.744	6.497	7.513	0.392	Sabine Lake
19	2004	5.865	5.731	6.446	0.296	Sabine Lake
20	2005	6.469	6.313	7.055	0.299	Sabine Lake
21	2006	6.712	6.606	7.228	0.263	Sabine Lake
22	2007	5.783	5.636	6.314	0.271	Sabine Lake
23	2008	6.737	6.622	7.201	0.237	Sabine Lake
24	2009	6.391	6.289	6.9	0.26	Sabine Lake
25	2010	6.058	5.772	6.776	0.366	Sabine Lake
26	2011	7.231	7.104	7.744	0.262	Sabine Lake
27	2012	7.076	6.966	7.648	0.292	Sabine Lake
28	2013	6.736	6.541	7.359	0.318	Sabine Lake
29	2014	7.558	7.329	8.28	0.368	Sabine Lake
30	2015	7.782	7.517	8.463	0.348	Sabine Lake
31	2016	8.179	8.005	8.909	0.372	Sabine Lake
32	1986	5.624	5.405	6.368	0.38	Galveston Bay
33	1987	12.209	11.044	13.966	0.896	Galveston Bay
34	1988	11.072	10.555	12.222	0.586	Galveston Bay
35	1989	9.645	9.231	10.714	0.545	Galveston Bay
36	1990	8.295	7.993	9.069	0.395	Galveston Bay
37	1991	7.341	7.049	8.046	0.359	Galveston Bay
38	1992	8.451	8.211	9.111	0.337	Galveston Bay
39	1993	8.205	7.988	8.848	0.328	Galveston Bay
40	1994	8.133	7.86	8.869	0.376	Galveston Bay
41	1995	7.646	7.411	8.415	0.393	Galveston Bay
42	1996	7.266	7.045	7.902	0.325	Galveston Bay
43	1997	8.34	8.04	9.19	0.434	Galveston Bay
44	1998	6.724	6.437	7.489	0.39	Galveston Bay
45	1999	6.589	6.368	7.162	0.292	Galveston Bay
46	2000	9.262	8.814	10.34	0.55	Galveston Bay
47	2001	7.149	6.829	8.023	0.446	Galveston Bay
48	2002	7.069	6.799	7.852	0.399	Galveston Bay
49	2003	7.685	7.399	8.483	0.407	Galveston Bay
50	2004	7.668	7.371	8.527	0.438	Galveston Bay
51	2005	9.198	8.699	10.253	0.538	Galveston Bay
52	2006	9.33	9.073	10.129	0.407	Galveston Bay
53	2007	8.376	8.06	9.292	0.468	Galveston Bay
54	2008	10.328	9.816	11.362	0.527	Galveston Bay
55	2009	10.506	9.943	11.713	0.616	Galveston Bay
56	2010	10.027	9.457	11.183	0.59	Galveston Bay
57	2011	11.275	10.549	12.536	0.644	Galveston Bay
58	2012	11.695	11.103	12.901	0.616	Galveston Bay
59	2013	13.122	12.572	14.407	0.656	Galveston Bay
60	2014	11.992	11.459	13.164	0.598	Galveston Bay
61	2015	9.404	8.864	10.601	0.611	Galveston Bay
62	2016	8.431	8.165	9.251	0.418	Galveston Bay
63	1986	6.14	5.894	7.026	0.452	Matagorda Bay
64	1987	7.124	6.805	8.131	0.514	Matagorda Bay
65	1988	7.598	7.283	8.561	0.491	Matagorda Bay
66	1989	9.456	8.862	10.75	0.66	Matagorda Bay
67	1990	8.228	7.989	9.013	0.4	Matagorda Bay
68	1991	6.824	6.648	7.488	0.339	Matagorda Bay
69	1992	6.805	6.636	7.435	0.321	Matagorda Bay
70	1993	6.805	6.484	7.545	0.377	Matagorda Bay
71	1994	8.387	8.206	9.025	0.325	Matagorda Bay
72	1995	7.357	7.166	7.995	0.326	Matagorda Bay
73	1996	8.503	8.129	9.453	0.484	Matagorda Bay
74	1997	6.394	6.179	7.165	0.393	Matagorda Bay
75	1998	7.669	7.461	8.414	0.38	Matagorda Bay
76	1999	8.688	8.432	9.498	0.413	Matagorda Bay
77	2000	9.092	8.568	10.231	0.581	Matagorda Bay
78	2001	7.354	7.143	8.102	0.381	Matagorda Bay
79	2002	7.861	7.68	8.668	0.412	Matagorda Bay
80	2003	7.255	7.111	7.964	0.361	Matagorda Bay
81	2004	6.962	6.784	7.656	0.354	Matagorda Bay
82	2005	8.265	7.954	9.202	0.478	Matagorda Bay
83	2006	7.852	7.533	8.665	0.415	Matagorda Bay
84	2007	5.692	5.486	6.464	0.394	Matagorda Bay
85	2008	7.956	7.64	8.8	0.43	Matagorda Bay
86	2009	8.776	8.447	9.634	0.438	Matagorda Bay
87	2010	7.979	7.721	8.796	0.417	Matagorda Bay
88	2011	9.864	9.295	11.185	0.674	Matagorda Bay
89	2012	11.076	10.665	12.265	0.607	Matagorda Bay
90	2013	13.615	12.806	15.189	0.803	Matagorda Bay
91	2014	12.668	12.055	13.986	0.672	Matagorda Bay
92	2015	10.827	10.271	12.062	0.63	Matagorda Bay
93	2016	10.191	9.849	11.044	0.435	Matagorda Bay
94	1986	4.204	4.069	4.888	0.349	San Antonio Bay
95	1987	4.215	4.133	4.718	0.257	San Antonio Bay
96	1988	5.55	5.385	6.241	0.352	San Antonio Bay
97	1989	8.093	7.724	9.183	0.556	San Antonio Bay
98	1990	7.432	7.056	8.447	0.518	San Antonio Bay
99	1991	6.906	6.312	8.017	0.567	San Antonio Bay
100	1992	5.373	5.154	5.964	0.301	San Antonio Bay
101	1993	6.467	6.252	7.236	0.393	San Antonio Bay
102	1994	7.029	6.611	8.042	0.517	San Antonio Bay
103	1995	9.588	9.306	10.554	0.493	San Antonio Bay
104	1996	9.317	9.032	10.256	0.479	San Antonio Bay
105	1997	6.508	6.256	7.284	0.396	San Antonio Bay
106	1998	8.525	8.241	9.33	0.411	San Antonio Bay
107	1999	8.93	8.736	9.667	0.376	San Antonio Bay
108	2000	10.449	10.081	11.362	0.466	San Antonio Bay
109	2001	8.433	7.995	9.419	0.503	San Antonio Bay
110	2002	8.327	8.018	9.148	0.419	San Antonio Bay
111	2003	7.707	7.319	8.558	0.434	San Antonio Bay
112	2004	7.158	6.827	7.91	0.384	San Antonio Bay
113	2005	7.727	7.402	8.591	0.441	San Antonio Bay
114	2006	8.005	7.741	8.808	0.41	San Antonio Bay
115	2007	7.008	6.762	7.722	0.364	San Antonio Bay
116	2008	9.345	9.043	10.288	0.481	San Antonio Bay
117	2009	8.731	8.533	9.571	0.429	San Antonio Bay
118	2010	7.454	7.282	8.11	0.335	San Antonio Bay
119	2011	9.288	8.86	10.289	0.511	San Antonio Bay
120	2012	9.686	9.367	10.645	0.489	San Antonio Bay
121	2013	11.965	11.567	13.08	0.569	San Antonio Bay
122	2014	13.338	12.755	14.664	0.676	San Antonio Bay
123	2015	9.496	9.19	10.359	0.44	San Antonio Bay
124	2016	10.572	10.345	11.36	0.402	San Antonio Bay
125	1986	8.325	7.957	9.406	0.551	Aransas Bay
126	1987	6.986	6.667	7.925	0.479	Aransas Bay
127	1988	7.17	6.81	8.115	0.482	Aransas Bay
128	1989	11.42	10.982	12.59	0.597	Aransas Bay
129	1990	10.139	9.887	11.031	0.455	Aransas Bay
130	1991	5.999	5.88	6.589	0.301	Aransas Bay
131	1992	5.566	5.482	5.953	0.198	Aransas Bay
132	1993	8.22	7.97	8.99	0.393	Aransas Bay
133	1994	10.024	9.757	10.798	0.395	Aransas Bay
134	1995	9.875	9.614	10.683	0.412	Aransas Bay
135	1996	11.668	11.069	12.904	0.631	Aransas Bay
136	1997	10.087	9.67	10.96	0.445	Aransas Bay
137	1998	8.381	8.194	9.031	0.332	Aransas Bay
138	1999	7.692	7.552	8.318	0.32	Aransas Bay
139	2000	9.816	9.451	10.837	0.52	Aransas Bay
140	2001	10.874	10.411	11.923	0.535	Aransas Bay
141	2002	9.305	9.039	10.114	0.413	Aransas Bay
142	2003	7.678	7.552	8.177	0.254	Aransas Bay
143	2004	9.074	8.784	9.827	0.384	Aransas Bay
144	2005	8.531	8.272	9.313	0.399	Aransas Bay
145	2006	11.535	11.183	12.533	0.509	Aransas Bay
146	2007	9.601	9.155	10.607	0.513	Aransas Bay
147	2008	10.395	9.95	11.403	0.514	Aransas Bay
148	2009	13.37	12.983	14.478	0.566	Aransas Bay
149	2010	12.043	11.562	13.088	0.533	Aransas Bay
150	2011	12.929	12.347	14.08	0.587	Aransas Bay
151	2012	17.609	17.107	18.774	0.595	Aransas Bay
152	2013	18.962	18.205	20.374	0.72	Aransas Bay
153	2014	16.972	16.368	18.172	0.612	Aransas Bay
154	2015	12.594	12.253	13.543	0.484	Aransas Bay
155	2016	9.61	9.236	10.455	0.431	Aransas Bay
156	1986	6.469	6.106	7.441	0.496	Corpus Christi Bay
157	1987	9.854	9.367	11.026	0.598	Corpus Christi Bay
158	1988	9.522	9.123	10.624	0.562	Corpus Christi Bay
159	1989	11.924	11.024	13.465	0.787	Corpus Christi Bay
160	1990	12.134	11.688	13.335	0.613	Corpus Christi Bay
161	1991	10.339	10.036	11.227	0.453	Corpus Christi Bay
162	1992	8.705	8.405	9.484	0.397	Corpus Christi Bay
163	1993	9.868	9.629	10.665	0.407	Corpus Christi Bay
164	1994	10.619	10.405	11.387	0.392	Corpus Christi Bay
165	1995	11.394	11.13	12.247	0.435	Corpus Christi Bay
166	1996	10.115	9.758	11.122	0.514	Corpus Christi Bay
167	1997	10.823	10.469	11.798	0.498	Corpus Christi Bay
168	1998	10.38	10.048	11.323	0.482	Corpus Christi Bay
169	1999	9.581	9.373	10.338	0.386	Corpus Christi Bay
170	2000	11.771	11.016	13.156	0.707	Corpus Christi Bay
171	2001	11.847	11.193	13.152	0.666	Corpus Christi Bay
172	2002	9.782	9.544	10.48	0.356	Corpus Christi Bay
173	2003	8.977	8.703	9.669	0.353	Corpus Christi Bay
174	2004	9.266	8.962	10.01	0.379	Corpus Christi Bay
175	2005	10.199	9.864	10.957	0.387	Corpus Christi Bay
176	2006	10.209	9.808	11.082	0.446	Corpus Christi Bay
177	2007	9.544	9.287	10.272	0.371	Corpus Christi Bay
178	2008	11.199	10.764	12.268	0.545	Corpus Christi Bay
179	2009	11.724	11.147	12.884	0.592	Corpus Christi Bay
180	2010	11.183	10.668	12.297	0.568	Corpus Christi Bay
181	2011	11.519	10.887	12.924	0.717	Corpus Christi Bay
182	2012	9.183	8.93	10.04	0.437	Corpus Christi Bay
183	2013	10.611	10.163	11.664	0.537	Corpus Christi Bay
184	2014	8.939	8.697	9.735	0.406	Corpus Christi Bay
185	2015	8.945	8.591	9.934	0.505	Corpus Christi Bay
186	2016	9.302	9.067	10.149	0.432	Corpus Christi Bay
187	1986	10.27	9.282	12.369	1.071	Upper Laguna Madre
188	1987	10.519	9.758	12.054	0.783	Upper Laguna Madre
189	1988	10.944	9.84	13.339	1.222	Upper Laguna Madre
190	1989	10.488	9.014	12.98	1.272	Upper Laguna Madre
191	1990	7.659	7.373	8.627	0.494	Upper Laguna Madre
192	1991	7.499	7.24	8.329	0.423	Upper Laguna Madre
193	1992	7.389	7.299	7.919	0.27	Upper Laguna Madre
194	1993	7.722	7.564	8.297	0.293	Upper Laguna Madre
195	1994	7.879	7.629	8.719	0.428	Upper Laguna Madre
196	1995	8.992	8.693	9.974	0.501	Upper Laguna Madre
197	1996	7.654	7.453	8.51	0.436	Upper Laguna Madre
198	1997	7.756	7.466	8.672	0.467	Upper Laguna Madre
199	1998	10.528	9.968	11.772	0.635	Upper Laguna Madre
200	1999	9.762	9.384	10.75	0.504	Upper Laguna Madre
201	2000	10.548	9.851	12.094	0.789	Upper Laguna Madre
202	2001	8.216	7.914	9.126	0.464	Upper Laguna Madre
203	2002	8.9	8.456	10.073	0.598	Upper Laguna Madre
204	2003	9.213	8.605	10.39	0.601	Upper Laguna Madre
205	2004	9.834	9.197	11.326	0.761	Upper Laguna Madre
206	2005	11.733	11.14	13.12	0.708	Upper Laguna Madre
207	2006	8.11	7.903	8.831	0.368	Upper Laguna Madre
208	2007	8.853	8.487	9.789	0.478	Upper Laguna Madre
209	2008	8.59	8.297	9.514	0.471	Upper Laguna Madre
210	2009	8.843	8.378	10.038	0.61	Upper Laguna Madre
211	2010	9.528	9.191	10.516	0.504	Upper Laguna Madre
212	2011	10.245	9.765	11.351	0.564	Upper Laguna Madre
213	2012	10.32	9.825	11.449	0.576	Upper Laguna Madre
214	2013	10.889	10.31	12.087	0.612	Upper Laguna Madre
215	2014	8.84	8.555	9.773	0.477	Upper Laguna Madre
216	2015	11.834	11.417	12.827	0.506	Upper Laguna Madre
217	2016	13.629	13.083	14.736	0.565	Upper Laguna Madre
218	1986	5.395	5.12	6.199	0.41	Lower Laguna Madre
219	1987	6.404	5.795	7.787	0.706	Lower Laguna Madre
220	1988	6.881	6.316	8.084	0.614	Lower Laguna Madre
221	1989	7.886	7.326	9.262	0.702	Lower Laguna Madre
222	1990	7.325	7.089	8.006	0.348	Lower Laguna Madre
223	1991	8.23	7.868	9.089	0.438	Lower Laguna Madre
224	1992	7.008	6.877	7.518	0.26	Lower Laguna Madre
225	1993	7.675	7.383	8.43	0.385	Lower Laguna Madre
226	1994	7.959	7.667	8.709	0.383	Lower Laguna Madre
227	1995	8.374	8.156	9.096	0.368	Lower Laguna Madre
228	1996	8.028	7.733	8.722	0.354	Lower Laguna Madre
229	1997	8.113	7.744	8.902	0.402	Lower Laguna Madre
230	1998	6.071	6.02	6.423	0.179	Lower Laguna Madre
231	1999	8.712	8.373	9.627	0.467	Lower Laguna Madre
232	2000	9.173	8.633	10.23	0.539	Lower Laguna Madre
233	2001	8.539	8.155	9.437	0.458	Lower Laguna Madre
234	2002	8.134	7.891	8.887	0.384	Lower Laguna Madre
235	2003	6.944	6.487	7.848	0.461	Lower Laguna Madre
236	2004	6.858	6.613	7.562	0.359	Lower Laguna Madre
237	2005	7.709	7.472	8.445	0.376	Lower Laguna Madre
238	2006	7.735	7.586	8.269	0.272	Lower Laguna Madre
239	2007	8.351	8.08	9.135	0.4	Lower Laguna Madre
240	2008	7.182	7.02	7.749	0.289	Lower Laguna Madre
241	2009	6.71	6.539	7.331	0.317	Lower Laguna Madre
242	2010	7.834	7.604	8.512	0.346	Lower Laguna Madre
243	2011	6.584	6.461	7.092	0.259	Lower Laguna Madre
244	2012	7.774	7.619	8.298	0.267	Lower Laguna Madre
245	2013	7.707	7.261	8.639	0.476	Lower Laguna Madre
246	2014	8.366	8.091	9.066	0.357	Lower Laguna Madre
247	2015	7.215	7.064	7.768	0.282	Lower Laguna Madre
248	2016	7.217	7.13	7.669	0.231	Lower Laguna Madre
