# Supplementary material for: Climate-related factors cause changes in the diversity of fish and invertebrates in subtropical coast of the Gulf of Mexico
Source: Commun Biol. 2019 Nov 1;2:403. doi: 10.1038/s42003-019-0650-9 (PMC6825143; doi:10.1038/s42003-019-0650-9)
Supplement: Supplementary file 6 — Supplementary Data 4 [file 42003_2019_650_MOESM6_ESM.xlsx]

## Sheet: Description
Species Code	Species code used in the original data
Family	Family
Species	Species
Common Name	Common Name
Total Obs	Total Number of Observed Occasions
North Limit	Latitude for northern limit
South Limit	Latitude for southern limit
Max Temp	Maximum temperature (preferred or observed)
Peak Month	Month with the higherst occupancy rate
Peak Bay	Bay with the highest occupancy rate (Number uses the code for major bays in the TPWD manual)
Temp Trend	Temporal Trend (1: Increasing, -1: Declining, 0: No discernible trend)
Range	Existence of range expansion (1: expansion, -1: range contraction, 0: no change)
	Mean
Alpha	Parameter for beta distribution used for capture probability when the random effect model is the best model.
Beta	Parameter for beta distribution used for capture probability when the random effect model is the best model.
Sighting	If the fixed effect model is the best model, the logit of deterction probability is shown instead.
Intercept	Intercept parameter for occupancy rate
Time 1	First order year effect for occupancy rate
Time 2	Second order year effect for occupancy rate
Time 3	Third order year effect for occupancy rate
Space 1	First order latitude effect for occupancy rate
Space 2	Second order latitude effect for occupancy rate
Space 3	Third order latitude effect for occupancy rate
Interaction	Interaction of latitude and year
Jan	Month Effect (If January is included in the analysis, it is always a reference month. Therefore, this parameter is always set as 0)
Feb	Month Effect
Mar	Month Effect
Apr	Month Effect
May	Month Effect
Jun	Month Effect
Jul	Month Effect
Aug	Month Effect
Sep	Month Effect
Oct	Month Effect
Nov	Month Effect
Dec	Month Effect

## Sheet: 36 Flagfin mojarra
Species Code	36
Family	Gerreidae
Species	Eucinostomus melanopterus
Common Name	Flagfin mojarra
Total Obs	1557
North Limit	33
South Limit	0
Max Temp	28
Peak Month	9
Peak Bay	8
Temp Trend	1
Range	1
	Mean	SE
Alpha	1.25772	0.151337
Beta	8.54295	0.930341
Intercept	-4.24076	0.422485
Time 1	2.10597	0.298486
Time 2	-3.50473	0.590901
Time 3	2.22541	0.336346
Space 1	0.632656	0.244754
Space 2	0.192938	0.104403
Space 3	-0.834642	0.128201
Interaction	0
Jan	0
Feb	-2.24429	0.789746
Mar	-1.20557	0.628511
Apr	-1.14309	0.606568
May	0.346153	0.498909
Jun	1.04924	0.471625
Jul	2.13157	0.458682
Aug	3.24077	0.449116
Sep	3.79901	0.451799
Oct	3.79889	0.449779
Nov	3.78117	0.451262
Dec	2.41381	0.451487

## Sheet: 212 Tidewater silverside
Species Code	212
Family	Atherinopsidae
Species	Menidia peninsulae
Common Name	Tidewater silverside
Total Obs	7813
North Limit
South Limit
Max Temp
Peak Month	7
Peak Bay	8
Temp Trend	1
Range	0
	Mean	SE
Alpha	0.432085	0.0200339
Beta	1.47725	0.0709456
Intercept	-1.74906	0.56078
Time 1	3.95792	0.408833
Time 2	-1.16859	0.239573
Time 3	0
Space 1	37.9785	3.37978
Space 2	24.9794	2.31506
Space 3	-56.5315	4.81029
Interaction	-7.93997	0.762885
Jan	0
Feb	7.25794e-05	0.640801
Mar	0.434657	0.648226
Apr	0.481242	0.647851
May	0.318998	0.649766
Jun	0.481333	0.647808
Jul	0.617355	0.642457
Aug	0.473662	0.647293
Sep	0.472272	0.647236
Oct	0.420151	0.639315
Nov	0.598131	0.642869
Dec	0.125253	0.647353

## Sheet: 593 Yellowfin mojarra
Species Code	593
Family	Gerreidae
Species	Gerres cinereus
Common Name	Yellowfin mojarra
Total Obs	109
North Limit	33
South Limit	0
Max Temp	28.1
Peak Month	10
Peak Bay	8
Temp Trend	1
Range	0
	Mean	SE
Alpha	1.18634	0.528213
Beta	18.3557	7.09943
Intercept	-8.52836	1.40936
Time 1	2.66336	0.719277
Time 2	0.494229	0.295919
Time 3	-0.843318	0.320469
Space 1	3.1855	1.03777
Space 2	-0.823009	0.554794
Space 3	-2.37555	0.582909
Interaction	-0.525036	0.289074
Jan	0
Feb	0
Mar	0
Apr	0
May	-0.0587208	1.55778
Jun	-0.0587193	1.55778
Jul	0.749281	1.39322
Aug	1.80812	1.33013
Sep	3.96699	1.2771
Oct	4.6721	1.30301
Nov	4.19257	1.30857
Dec	0.941074	1.42401

## Sheet: 601 Bay anchovy
Species Code	601
Family	Engraulidae
Species	Anchoa mitchilli
Common Name	Bay anchovy
Total Obs	13060
North Limit	42
South Limit	16
Max Temp	26.9
Peak Month	10
Peak Bay	8
Temp Trend	-1
Range	0
	Mean	SE
Sighting	-1.04427	0.0103347
Intercept	0.130565	0.153014
Time 1	-0.144964	0.0648042
Time 2	0.143637	0.0317375
Time 3	0
Space 1	0.317346	0.0813102
Space 2	0.417337	0.0428474
Space 3	-0.171462	0.067148
Interaction	0
Jan	0
Feb	0.494642	0.189743
Mar	1.30171	0.208195
Apr	2.33828	0.260928
May	3.18938	0.360572
Jun	2.91021	0.320838
Jul	2.4347	0.271722
Aug	2.39334	0.267967
Sep	2.9909	0.326264
Oct	3.77323	0.459245
Nov	3.05167	0.339526
Dec	0.478283	0.189605

## Sheet: 602 Atlantic croaker
Species Code	602
Family	Sciaenidae
Species	Micropogonias undulatus
Common Name	Atlantic croaker
Total Obs	14914
North Limit	43
South Limit	0
Max Temp	27.7
Peak Month	5
Peak Bay	1
Temp Trend	1
Range	0
	Mean	SE
Alpha	1.0191	0.0379243
Beta	2.22695	0.0805461
Intercept	2.48864	0.304064
Time 1	-0.119584	0.183321
Time 2	0.254804	0.0833432
Time 3	0.148679	0.0961214
Space 1	4.26335	0.28006
Space 2	0.466433	0.265093
Space 3	-1.06015	0.172893
Interaction	0
Jan	0
Feb	0.976693	0.429523
Mar	1.41695	0.507076
Apr	1.39958	0.4861
May	1.5234	0.520275
Jun	0.194273	0.363617
Jul	-1.19681	0.32712
Aug	-1.89295	0.327556
Sep	-1.95711	0.328938
Oct	-2.09655	0.331516
Nov	-1.1767	0.332192
Dec	-0.403845	0.341554

## Sheet: 604 Gulf menhaden
Species Code	604
Family	Clupeidae
Species	Brevoortia patronus
Common Name	Gulf menhaden
Total Obs	7909
North Limit	31
South Limit	19
Max Temp	26.8
Peak Month	5
Peak Bay	1
Temp Trend	1
Range	0
	Mean	SE
Alpha	1.05287	0.0497131
Beta	4.26974	0.195964
Intercept	-0.0974158	0.192266
Time 1	0.0117263	0.0724953
Time 2	0.139753	0.075576
Time 3	0
Space 1	1.4994	0.0884391
Space 2	0
Space 3	0
Interaction	-0.0641127	0.08342
Jan	0
Feb	2.35707	0.369231
Mar	3.72573	0.521399
Apr	5.42144	1.45064
May	14.2393	99.7304
Jun	2.65092	0.36068
Jul	1.64266	0.282624
Aug	0.577235	0.249555
Sep	0.878314	0.259714
Oct	-0.289967	0.249987
Nov	-1.03669	0.254854
Dec	-0.841639	0.2523

## Sheet: 606 Gizzard shad
Species Code	606
Family	Clupeidae
Species	Dorosoma cepedianum
Common Name	Gizzard shad
Total Obs	400
North Limit	49
South Limit	21
Max Temp	32
Peak Month	5
Peak Bay	1
Temp Trend	-1
Range	0
	Mean	SE
Alpha	2.54256	1.02336
Beta	101.887	35.1028
Intercept	-4.81206	0.856605
Time 1	-0.313633	0.242451
Time 2	0.269219	0.116456
Time 3	0.0723919	0.126731
Space 1	1.18979	0.15357
Space 2	0
Space 3	0
Interaction	-0.107474	0.140987
Jan	0
Feb	1.94398	0.941051
Mar	2.71019	0.914461
Apr	3.29717	0.91017
May	4.69438	0.903908
Jun	4.53986	0.909006
Jul	4.34574	0.907677
Aug	3.98665	0.904729
Sep	4.19267	0.91136
Oct	3.76815	0.910029
Nov	2.77124	0.909228
Dec	1.74105	0.947732

## Sheet: 608 Spot
Species Code	608
Family	Sciaenidae
Species	Leiostomus xanthurus
Common Name	Spot
Total Obs	18551
North Limit	43
South Limit	19
Max Temp	26.7
Peak Month	5
Peak Bay	8
Temp Trend	0
Range	0
	Mean	SE
Alpha	1.35171	0.0469971
Beta	2.25117	0.0779541
Intercept	-0.290029	0.129746
Time 1	0
Time 2	0
Time 3	0
Space 1	-0.258981	0.0820058
Space 2	0
Space 3	0
Interaction	0
Jan	0
Feb	2.20341	0.252428
Mar	9.06112	5.3105
Apr	9.51972	6.01388
May	9.92176	7.35209
Jun	8.78634	4.29622
Jul	9.24283	5.53325
Aug	8.00117	4.7922
Sep	7.73002	3.66917
Oct	4.17109	1.06849
Nov	1.21993	0.199073
Dec	-0.88131	0.196744

## Sheet: 610 Hardhead catfish
Species Code	610
Family	Ariidae
Species	Ariopsis felis
Common Name	Hardhead catfish
Total Obs	4203
North Limit	43
South Limit	18
Max Temp	27.8
Peak Month	9
Peak Bay	3
Temp Trend	-1
Range	0
	Mean	SE
Alpha	1.6113	0.121988
Beta	10.1733	0.72718
Intercept	-5.03483	0.728197
Time 1	0.534165	0.203579
Time 2	0.138655	0.0966528
Time 3	-0.185413	0.107889
Space 1	2.97173	0.270101
Space 2	-0.487564	0.101473
Space 3	-1.54129	0.145157
Interaction	0
Jan	0
Feb	0.707937	0.876658
Mar	2.57119	0.752071
Apr	5.19909	0.744942
May	7.07279	0.775116
Jun	7.09638	0.77231
Jul	7.47061	0.802118
Aug	8.21098	0.857133
Sep	10.0614	2.03954
Oct	7.49081	0.783644
Nov	4.52741	0.735933
Dec	1.29102	0.813345

[truncated: 79 more sheets: 611 Gafftopsail catfish, 613 Sand seatrout, 614 Spotted seatrout, 615 Inland silverside, 616 Southern flounder, 619 Hogchoker, 620 Star drum, 621 Sheepshead, 625 Black drum, 626 Naked goby, 627 Silver perch, 628 Crevalle jack, 629 Red drum, 630 Silver jenny, 633 Pinfish, 634 Atlantic spadefish, 641 Atlantic threadfin, 642 Pigfish, 644 Bighead searobin, 645 Inshore lizardfish …]
