# Supplementary material for: Climate-related factors cause changes in the diversity of fish and invertebrates in subtropical coast of the Gulf of Mexico
Source: Commun Biol. 2019 Nov 1;2:403. doi: 10.1038/s42003-019-0650-9 (PMC6825143; doi:10.1038/s42003-019-0650-9)
Supplement: Supplementary file 7 — Supplementary Data 5 [file 42003_2019_650_MOESM7_ESM.xlsx]

## Sheet: Description
Species Code	Species code used in the original data
Family	Family
Species	Species
Common Name	Common Name
Total Obs	Total Number of Observed Occasions
North Limit	Latitude for northern limit
South Limit	Latitude for southern limit
Max Temp	Maximum temperature (preferred or observed)
Peak Month	Month with the higherst occupancy rate
Peak Bay	Bay with the highest occupancy rate (Number uses the code for major bays in the TPWD manual)
Temp Trend	Temporal Trend (1: Increasing, -1: Declining, 0: No discernible trend)
Range	Existence of range expansion (1: expansion, -1: range contraction, 0: no change)
	Mean
Alpha	Parameter for beta distribution used for capture probability when the random effect model is the best model.
Beta	Parameter for beta distribution used for capture probability when the random effect model is the best model.
Sighting	If the fixed effect model is the best model, the logit of deterction probability is shown instead.
Intercept	Intercept parameter for occupancy rate
Time 1	First order year effect for occupancy rate
Time 2	Second order year effect for occupancy rate
Time 3	Third order year effect for occupancy rate
Space 1	First order latitude effect for occupancy rate
Space 2	Second order latitude effect for occupancy rate
Space 3	Third order latitude effect for occupancy rate
Interaction	Interaction of latitude and year
Jan	Month Effect (If January is included in the analysis, it is always a reference month. Therefore, this parameter is always set as 0)
Feb	Month Effect
Mar	Month Effect
Apr	Month Effect
May	Month Effect
Jun	Month Effect
Jul	Month Effect
Aug	Month Effect
Sep	Month Effect
Oct	Month Effect
Nov	Month Effect
Dec	Month Effect

## Sheet: 9030 Variable cerith
Species Code	9030
Family	Cerithiidae
Species	Cerithium lutosum
Common Name	Variable cerith
Total Obs	136
North Limit
South Limit
Max Temp
Peak Month	4
Peak Bay	7
Temp Trend	1
Range	1
	Mean	SE
Alpha	0.752834	0.391833
Beta	44.5739	16.4145
Intercept	-5.9207	1.16444
Time 1	3.35007	1.36575
Time 2	-4.30232	1.79151
Time 3	2.18697	0.942119
Space 1	-9.25997	2.21017
Space 2	-0.230851	1.07658
Space 3	2.0328	0.631008
Interaction	1.83441	0.775908
Jan	0
Feb	0.877394	0.962735
Mar	2.30728	1.05831
Apr	2.33413	1.23591
May	1.75641	1.11494
Jun	1.61937	1.05496
Jul	1.14736	0.908095
Aug	1.12894	1.01223
Sep	-1.36673	1.14241
Oct	-1.55394	1.16991
Nov	0.504809	0.997526
Dec	-0.442812	1.01936

## Sheet: 9055 (Sea squirt)
Species Code	9055
Family	Molgulidae
Species	Molgula manhattensis
Common Name	(Sea squirt)
Total Obs	77
North Limit
South Limit
Max Temp
Peak Month	1
Peak Bay	3
Temp Trend	1
Range	1
	Mean	SE
Alpha	0.561483	0.232505
Beta	33.6068	13.7498
Intercept	-8.49305	4.2105
Time 1	-6.88802	4.51207
Time 2	-1.65055	3.31926
Time 3	11.9409	7.3649
Space 1	34.8403	21.164
Space 2	-16.7387	10.8602
Space 3	-15.8775	9.88544
Interaction	0
Jan	0
Feb	-5.21963	4.28291
Mar	-5.21936	4.28409
Apr	-4.52577	3.2627
May	-2.25402	2.28793
Jun	-5.54552	4.5305
Jul	-4.52578	3.2627
Aug	-5.54532	4.53081
Sep	0
Oct	0
Nov	-16.4906	11.9872
Dec	-2.46943	2.38349

## Sheet: 9068 (Sauerkraut bryozoan)
Species Code	9068
Family	Vesiculariidae
Species	Zoobotryon verticillatum
Common Name	(Sauerkraut bryozoan)
Total Obs	348
North Limit
South Limit
Max Temp
Peak Month	9
Peak Bay	3
Temp Trend	1
Range	1
	Mean	SE
Alpha	0.365018	0.0806938
Beta	9.97052	1.72071
Intercept	-8.71714	1.46416
Time 1	7.47304	1.82581
Time 2	0
Time 3	0
Space 1	5.65473	2.03627
Space 2	-3.47923	1.02883
Space 3	0
Interaction	-3.62316	1.32415
Jan	0
Feb	0.91125	1.39269
Mar	-0.804317	1.63128
Apr	0.261498	1.55595
May	2.53415	1.32724
Jun	2.34084	1.30947
Jul	3.05113	1.2616
Aug	2.98106	1.28071
Sep	3.88421	1.24276
Oct	3.28507	1.26446
Nov	2.47806	1.31621
Dec	1.80798	1.33128

## Sheet: 9155 Marsh periwinkle
Species Code	9155
Family	Littorinimorpha
Species	Littoraria irrorata
Common Name	Marsh periwinkle
Total Obs	96
North Limit
South Limit
Max Temp
Peak Month	10
Peak Bay	1
Temp Trend	1
Range	0
	Mean	SE
Alpha	0.301083	0.246258
Beta	106.21	90.362
Intercept	11.6679	75.7118
Time 1	21.8895	19.1433
Time 2	-12.3728	11.4551
Time 3	0
Space 1	64.261	54.593
Space 2	21.1445	18.3124
Space 3	-2.50456	5.4232
Interaction	22.2707	19.5339
Jan	0
Feb	14.0674	60.8521
Mar	13.6633	60.9025
Apr	22.6531	55.5405
May	-5.64232	73.1711
Jun	15.8662	58.7239
Jul	19.8625	57.6535
Aug	-38.8539	95.1279
Sep	-18.1817	81.368
Oct	25.567	54.6842
Nov	10.8008	61.2811
Dec	-7.66661	74.1223

## Sheet: 9193 Daggerblade grass shrimp
Species Code	9193
Family	Caridea
Species	Palaemonetes pugio
Common Name	Daggerblade grass shrimp
Total Obs	674
North Limit
South Limit
Max Temp
Peak Month	4
Peak Bay	2
Temp Trend	1
Range	0
	Mean	SE
Alpha	1.23856	0.22726
Beta	2.4103	0.415586
Intercept	-9.34118	0.874709
Time 1	-5.12683	0.666425
Time 2	-0.733161	0.220553
Time 3	2.57618	0.327222
Space 1	12.3382	1.12154
Space 2	0.298346	0.230872
Space 3	-5.12751	0.493858
Interaction	-0.977489	0.200246
Jan	0
Feb	0.405391	0.655753
Mar	0.606836	0.648976
Apr	0.917776	0.632362
May	0.401618	0.655238
Jun	0.209339	0.665433
Jul	0.193718	0.663824
Aug	0.204265	0.664903
Sep	0.0117848	0.677555
Oct	0.217606	0.666381
Nov	0.20461	0.664938
Dec	0.776411	0.641242

## Sheet: 9202 Cancellate cantharus
Species Code	9202
Family	Pisaniidae
Species	Solenosteira cancellaria
Common Name	Cancellate cantharus
Total Obs	51
North Limit
South Limit
Max Temp
Peak Month	5
Peak Bay	4
Temp Trend	1
Range	1
	Mean	SE
Alpha	0.0903723	0.0717523
Beta	69.0328	58.7126
Intercept	13.055	13.9237
Time 1	15.2037	13.2107
Time 2	0
Time 3	0
Space 1	-8.73358	6.50732
Space 2	-5.54823	5.03893
Space 3	0
Interaction	-9.98163	9.11695
Jan	0
Feb	-6.96126	34.1319
Mar	-0.43797	9.49062
Apr	4.68932	7.13604
May	7.42782	8.28093
Jun	7.22482	7.49571
Jul	4.56086	7.72861
Aug	-5.82654	9.47406
Sep	0
Oct	0.0174833	10.4309
Nov	4.45422	7.51299
Dec	4.40813	6.9769

## Sheet: 9203 Brown rangia
Species Code	9203
Family	Mactridae
Species	Rangianella flexuosa
Common Name	Brown rangia
Total Obs	108
North Limit
South Limit
Max Temp
Peak Month	5
Peak Bay	1
Temp Trend	1
Range	0
	Mean	SE
Alpha	0.509462	0.308664
Beta	121.252	53.864
Intercept	1.22907	2.57291
Time 1	3.02607	4.56365
Time 2	-3.46782	3.69622
Time 3	0
Space 1	5.88511	5.52494
Space 2	0
Space 3	0
Interaction	-1.79757	3.10073
Jan	0
Feb	-3.22037	3.32461
Mar	-0.403858	1.73008
Apr	-0.39273	1.98519
May	2.30648	7.83906
Jun	-1.67579	2.48179
Jul	0.85204	3.52109
Aug	1.22079	2.48459
Sep	0.176715	1.63902
Oct	-0.956928	1.70963
Nov	-0.310747	1.53715
Dec	0.93318	1.63558

## Sheet: 9210 Dwarf surf clam
Species Code	9210
Family	Mactridae
Species	Mulinia lateralis
Common Name	Dwarf surf clam
Total Obs	96
North Limit
South Limit
Max Temp
Peak Month	5
Peak Bay	7
Temp Trend	1
Range	1
	Mean	SE
Alpha	0.256091	0.124018
Beta	46.3736	16.6917
Intercept	-4.0652	2.38089
Time 1	0.874228	1.51612
Time 2	-0.184575	0.638924
Time 3	1.30426	1.56726
Space 1	-9.29583	4.65639
Space 2	1.3466	0.818468
Space 3	4.26493	2.19261
Interaction	3.04019	1.91005
Jan	0
Feb	1.44053	3.63452
Mar	-1.56157	2.33331
Apr	1.02639	3.04785
May	3.39203	3.03561
Jun	1.31627	2.25988
Jul	-0.640593	1.9232
Aug	-0.863639	2.17466
Sep	-1.78995	1.84199
Oct	-1.92121	1.92149
Nov	-1.96099	1.94174
Dec	0.683909	1.76053

## Sheet: 9214 Flatback mud crab
Species Code	9214
Family	Panopeidae
Species	Eurypanopeus depressus
Common Name	Flatback mud crab
Total Obs	124
North Limit
South Limit
Max Temp
Peak Month	11
Peak Bay	1
Temp Trend	1
Range	1
	Mean	SE
Alpha	0.43265	0.296962
Beta	119.671	84.3999
Intercept	3.87948	8.41463
Time 1	47.6486	20.3545
Time 2	0
Time 3	0
Space 1	68.7061	28.1914
Space 2	0
Space 3	0
Interaction	0
Jan	0
Feb	-19.1711	8.87038
Mar	28.1589	18.9193
Apr	42.4157	25.0824
May	-9.14042	8.31669
Jun	-12.8739	8.63449
Jul	9.96895	12.9606
Aug	-32.1803	12.2229
Sep	-4.34861	8.63128
Oct	-9.45612	8.17952
Nov	47.6677	26.3582
Dec	-5.0522	8.33876

[truncated: 35 more sheets: 9218 Striate bubble, 9241 Florida cross‑barred venus, 9249 (Hydromedusa), 9290 Bruised nassa, 9299 Atlantic rangia, 9300 Eastern oyster, 9310 Green porcelain crab, 9312 Sea nettle, 9313 Longnose spider crab, 9318 Moon jelly, 9319 (Phosphorus jelly), 9327 Lightning whelk, 9328 Florida rocksnail, 9329 Flatclaw hermit, 9330 Thinstripe hermit, 9334 Estuarine mud crab, 9335 Oystershell mud crab, 9338 Arrow shrimp, 9343 (Sea walnut), 9353 Cannonball jelly …]
