# Supplementary material for: Climate-related factors cause changes in the diversity of fish and invertebrates in subtropical coast of the Gulf of Mexico
Source: Commun Biol. 2019 Nov 1;2:403. doi: 10.1038/s42003-019-0650-9 (PMC6825143; doi:10.1038/s42003-019-0650-9)
Supplement: Supplementary file 8 — Supplementary Data 6 [file 42003_2019_650_MOESM8_ESM.xlsx]

## Sheet: Sheet1
Trend (1: increasing, -1: decreasing, 0 unchanged	Variable (Bays and Month, 1: Sea Level, 2: Temperature, 3: Salinity, 4: Oxygen)	Variable (Years, 1: Sea Level, 2: Temperature, 3: Salinity, 4: Oxygen)
1	3	1
1	3	2
1	3	1
-1	1	1
1	3	1
1	3	3
-1	3	2
0	2	2
-1	2	1
1	4	1
1	4	3
1	2	1
-1	3	1
-1	3	2
-1	2	1
1	3	1
1	2	1
1	2	4
1	4	1
-1	2	2
-1	2	2
1	3	1
-1	1	2
1	2	1
1	3	4
-1	2	1
-1	2	4
-1	3	2
1	2	4
1	3	4
1	2	1
-1	2	1
1	3	1
1	3	1
1	1	1
1	2	4
1	3	3
1	2	1
1	2	1
1	2	1
-1	1	1
1	1	1
-1	3	4
1	2	4
1	3	2
-1	3	3
1	3	4
-1	3	3
1	3	1
1	3	1
1	2	1
-1	3	1
-1	3	1
-1	3	3
0	2	1
1	3	1
1	3	3
1	3	1
1	2	2
1	1	1
-1	1	3
1	2	1
1	2	1
1	2	1
-1	2	2
1	3	4
0	3	3
1	3	1
-1	3	1
1	3	3
1	2	3
1	2	2
1	2	1
-1	3	1
-1	3	3
1	3	1
0	3	4
1	3	4
-1	4	1
1	4	1
1	3	1
1	4	1
1	2	4
1	3	1
1	2	2
1	3	1
1	3	3
